# Supplementary material for: Multiple forest attributes underpin the supply of multiple ecosystem services
Source: Nat Commun. 2018 Nov 16;9:4839. doi: 10.1038/s41467-018-07082-4 (PMC6240034; doi:10.1038/s41467-018-07082-4)
Supplement: Supplementary file 3 — Supplementary Data 1a [file 41467_2018_7082_MOESM3_ESM.xlsx]

## Sheet: Sheet1
Multiple forest attributes underpin the provision of multiple ecosystem services
Felipe-Lucia et al.
Supplementary Data 1a
Ecosystem service	Predictor	Estimate	Std. Error	Pr(>|t|)	Adj. Pr(>|t|)
Root decomposition	Intercept	-0.622	0.162	0	0
Root decomposition	ExploratoryHAI	-0.184	0.187	0.329	0.471
Root decomposition	ExploratorySCH	2.079	0.309	0	0
Root decomposition	slope	0.187	0.083	0.027	0.069
Root decomposition	pH	0.049	0.092	0.597	0.716
Root decomposition	Soil depth	-0.354	0.11	0.002	0.01
Dung removal	Intercept	-0.325	0.154	0.037	0.086
Dung removal	ExploratoryHAI	0.168	0.179	0.349	0.481
Dung removal	ExploratorySCH	0.807	0.289	0.006	0.021
Dung removal	slope	-0.243	0.079	0.003	0.013
Dung removal	pH	-0.3	0.087	0.001	0.006
Dung removal	Soil depth	-0.052	0.102	0.606	0.717
Mycorrhizal diversity	Intercept	0.633	0.247	0.012	0.04
Mycorrhizal diversity	ExploratoryHAI	-0.93	0.292	0.002	0.01
Mycorrhizal diversity	ExploratorySCH	-0.98	0.461	0.036	0.086
Mycorrhizal diversity	slope	0.042	0.14	0.765	0.803
Mycorrhizal diversity	pH	-0.105	0.174	0.547	0.676
Mycorrhizal diversity	Soil depth	0.276	0.174	0.116	0.223
N availability	Intercept	-0.755	0.14	0	0
N availability	ExploratoryHAI	1.733	0.162	0	0
N availability	ExploratorySCH	0.648	0.262	0.015	0.047
N availability	slope	-0.096	0.073	0.187	0.308
N availability	pH	0.467	0.086	0	0
N availability	Soil depth	0.003	0.093	0.976	0.976
P availability	Intercept	0.072	0.127	0.57	0.694
P availability	ExploratoryHAI	-0.615	0.146	0	0
P availability	ExploratorySCH	0.399	0.237	0.095	0.19
P availability	slope	-0.085	0.065	0.191	0.309
P availability	pH	-0.429	0.071	0	0
P availability	Soil depth	0.103	0.083	0.22	0.336
Pest control	Intercept	-0.254	0.186	0.175	0.294
Pest control	ExploratoryHAI	-0.303	0.213	0.158	0.276
Pest control	ExploratorySCH	1.059	0.348	0.003	0.013
Pest control	slope	-0.081	0.094	0.39	0.512
Pest control	pH	0.096	0.102	0.348	0.481
Pest control	Soil depth	0.052	0.123	0.674	0.757
C storage in soils	Intercept	0.258	0.164	0.117	0.223
C storage in soils	ExploratoryHAI	-0.342	0.191	0.076	0.158
C storage in soils	ExploratorySCH	-0.463	0.308	0.135	0.247
C storage in soils	slope	-0.024	0.084	0.774	0.803
C storage in soils	pH	0.483	0.093	0	0
C storage in soils	Soil depth	-0.1	0.108	0.357	0.481
Temperature regulation	Intercept	-0.422	0.179	0.02	0.054
Temperature regulation	ExploratoryHAI	1.364	0.207	0	0
Temperature regulation	ExploratorySCH	-0.099	0.335	0.768	0.803
Temperature regulation	slope	0.164	0.092	0.077	0.158
Temperature regulation	pH	-0.201	0.1	0.047	0.107
Temperature regulation	Soil depth	0.052	0.118	0.657	0.757
C storage in trees	Intercept	0.012	0.216	0.955	0.967
C storage in trees	ExploratoryHAI	0.358	0.25	0.154	0.275
C storage in trees	ExploratorySCH	-0.395	0.405	0.331	0.471
C storage in trees	slope	0.102	0.111	0.361	0.481
C storage in trees	pH	-0.273	0.121	0.025	0.066
C storage in trees	Soil depth	0.215	0.142	0.132	0.246
Timber production	Intercept	0.608	0.204	0.003	0.013
Timber production	ExploratoryHAI	-0.662	0.236	0.006	0.021
Timber production	ExploratorySCH	-1.162	0.383	0.003	0.013
Timber production	slope	-0.58	0.105	0	0
Timber production	pH	0.143	0.115	0.214	0.336
Timber production	Soil depth	0.151	0.134	0.264	0.396
Edible fungi	Intercept	-0.391	0.197	0.049	0.108
Edible fungi	ExploratoryHAI	0.617	0.223	0.006	0.021
Edible fungi	ExploratorySCH	0.452	0.366	0.219	0.336
Edible fungi	slope	0.229	0.096	0.018	0.052
Edible fungi	pH	-0.566	0.106	0	0
Edible fungi	Soil depth	0.049	0.126	0.695	0.768
Wild edible plants	Intercept	0.483	0.21	0.023	0.064
Wild edible plants	ExploratoryHAI	-0.577	0.243	0.019	0.057
Wild edible plants	ExploratorySCH	-0.873	0.394	0.028	0.071
Wild edible plants	slope	-0.298	0.108	0.007	0.024
Wild edible plants	pH	0.099	0.118	0.405	0.523
Wild edible plants	Soil depth	-0.094	0.139	0.497	0.623
Plant cultural value	Intercept	0.448	0.135	0.001	0.006
Plant cultural value	ExploratoryHAI	0.339	0.157	0.032	0.079
Plant cultural value	ExploratorySCH	-1.684	0.254	0	0
Plant cultural value	slope	0.029	0.07	0.676	0.757
Plant cultural value	pH	-0.137	0.076	0.073	0.157
Plant cultural value	Soil depth	0.012	0.089	0.89	0.912
Bird-watching potential	Intercept	0.248	0.223	0.269	0.396
Bird-watching potential	ExploratoryHAI	-0.183	0.258	0.479	0.601
Bird-watching potential	ExploratorySCH	-0.572	0.42	0.175	0.294
Bird-watching potential	slope	-0.039	0.115	0.733	0.789
Bird-watching potential	pH	0.043	0.125	0.729	0.789
Bird-watching potential	Soil depth	0.064	0.147	0.664	0.757
