# Supplementary material for: Multiple forest attributes underpin the supply of multiple ecosystem services
Source: Nat Commun. 2018 Nov 16;9:4839. doi: 10.1038/s41467-018-07082-4 (PMC6240034; doi:10.1038/s41467-018-07082-4)
Supplement: Supplementary file 4 — Supplementary Data 1b [file 41467_2018_7082_MOESM4_ESM.xlsx]

## Sheet: Sheet1
Multiple forest attributes underpin the provision of multiple ecosystem services
Felipe-Lucia et al.
Supplementary Data 1b
Ecosystem service	Predictor	Estimate	Std. Error	Pr(>|t|)	Adj. Pr(>|t|)
Root decomposition	Intercept	0.003	0.076	0.972	0.999
Root decomposition	Shrub richness	-0.152	0.101	0.134	0.353
Root decomposition	Tree richness	-0.116	0.099	0.245	0.502
Root decomposition	Beech regeneration	-0.083	0.104	0.426	0.711
Root decomposition	Conifer cover	0.233	0.107	0.031	0.111
Root decomposition	Oak cover	0.233	0.082	0.006	0.032
Root decomposition	Mean DBH	0.069	0.123	0.576	0.83
Root decomposition	Deadwood volume	-0.01	0.089	0.91	0.999
Root decomposition	Vertical heterogeneity	-0.298	0.111	0.008	0.04
Root decomposition	Shrub evenness	-0.161	0.097	0.1	0.284
Root decomposition	Tree evenness	0.081	0.085	0.342	0.61
Root decomposition	Horizontal heterogeneity	0.287	0.094	0.003	0.019
Root decomposition	Canopy cover	0.165	0.11	0.138	0.359
Dung removal	Intercept	-0.009	0.07	0.896	0.999
Dung removal	Shrub richness	-0.205	0.096	0.034	0.119
Dung removal	Tree richness	-0.013	0.094	0.886	0.999
Dung removal	Beech regeneration	-0.015	0.091	0.871	0.999
Dung removal	Conifer cover	0.384	0.102	0	0
Dung removal	Oak cover	0.253	0.08	0.002	0.013
Dung removal	Mean DBH	0.052	0.111	0.642	0.835
Dung removal	Deadwood volume	-0.156	0.083	0.063	0.194
Dung removal	Vertical heterogeneity	0.031	0.102	0.76	0.947
Dung removal	Shrub evenness	-0.26	0.09	0.004	0.023
Dung removal	Tree evenness	0.057	0.082	0.492	0.762
Dung removal	Horizontal heterogeneity	-0.108	0.089	0.223	0.488
Dung removal	Canopy cover	0	0.105	1	1
Mycorrhizal diversity	Intercept	-0.048	0.099	0.627	0.83
Mycorrhizal diversity	Shrub richness	-0.001	0.13	0.996	1
Mycorrhizal diversity	Tree richness	0.156	0.129	0.228	0.488
Mycorrhizal diversity	Beech regeneration	-0.016	0.115	0.892	0.999
Mycorrhizal diversity	Conifer cover	0.192	0.135	0.158	0.376
Mycorrhizal diversity	Oak cover	-0.024	0.101	0.811	0.988
Mycorrhizal diversity	Mean DBH	0.023	0.154	0.881	0.999
Mycorrhizal diversity	Deadwood volume	0.069	0.131	0.597	0.83
Mycorrhizal diversity	Vertical heterogeneity	0.223	0.141	0.116	0.325
Mycorrhizal diversity	Shrub evenness	-0.187	0.119	0.12	0.331
Mycorrhizal diversity	Tree evenness	-0.088	0.112	0.436	0.718
Mycorrhizal diversity	Horizontal heterogeneity	0.231	0.128	0.075	0.224
Mycorrhizal diversity	Canopy cover	0.145	0.143	0.315	0.579
N availability	Intercept	0	0.074	0.997	1
N availability	Shrub richness	0.036	0.101	0.72	0.919
N availability	Tree richness	-0.047	0.099	0.635	0.831
N availability	Beech regeneration	0.062	0.095	0.518	0.792
N availability	Conifer cover	-0.238	0.107	0.029	0.106
N availability	Oak cover	-0.13	0.084	0.123	0.334
N availability	Mean DBH	0.063	0.119	0.595	0.83
N availability	Deadwood volume	-0.063	0.087	0.473	0.755
N availability	Vertical heterogeneity	0.128	0.108	0.238	0.502
N availability	Shrub evenness	0.119	0.094	0.208	0.467
N availability	Tree evenness	0.046	0.088	0.602	0.83
N availability	Horizontal heterogeneity	-0.4	0.093	0	0
N availability	Canopy cover	-0.328	0.111	0.004	0.023
P availability	Intercept	-0.001	0.06	0.983	1
P availability	Shrub richness	-0.279	0.081	0.001	0.007
P availability	Tree richness	0.018	0.079	0.825	0.988
P availability	Beech regeneration	-0.188	0.077	0.016	0.069
P availability	Conifer cover	0.397	0.086	0	0
P availability	Oak cover	0.423	0.067	0	0
P availability	Mean DBH	0.064	0.094	0.494	0.762
P availability	Deadwood volume	-0.074	0.07	0.292	0.544
P availability	Vertical heterogeneity	-0.072	0.087	0.408	0.694
P availability	Shrub evenness	-0.151	0.076	0.048	0.153
P availability	Tree evenness	-0.074	0.07	0.291	0.544
P availability	Horizontal heterogeneity	0.187	0.075	0.014	0.065
P availability	Canopy cover	0.077	0.089	0.387	0.682
Pest control	Intercept	-0.034	0.056	0.547	0.83
Pest control	Shrub richness	-0.139	0.077	0.072	0.218
Pest control	Tree richness	-0.166	0.075	0.029	0.106
Pest control	Beech regeneration	-0.099	0.074	0.18	0.415
Pest control	Conifer cover	0.548	0.082	0	0
Pest control	Oak cover	0.045	0.064	0.477	0.755
Pest control	Mean DBH	-0.095	0.089	0.288	0.544
Pest control	Deadwood volume	-0.023	0.066	0.726	0.919
Pest control	Vertical heterogeneity	-0.173	0.083	0.038	0.128
Pest control	Shrub evenness	-0.078	0.072	0.281	0.544
Pest control	Tree evenness	0.046	0.066	0.483	0.758
Pest control	Horizontal heterogeneity	-0.075	0.071	0.293	0.544
Pest control	Canopy cover	0.06	0.084	0.477	0.755
C storage in soils	Intercept	0.015	0.074	0.843	0.999
C storage in soils	Shrub richness	0.324	0.1	0.002	0.013
C storage in soils	Tree richness	0.056	0.1	0.577	0.83
C storage in soils	Beech regeneration	-0.057	0.097	0.555	0.83
C storage in soils	Conifer cover	-0.142	0.108	0.19	0.432
C storage in soils	Oak cover	-0.203	0.083	0.016	0.069
C storage in soils	Mean DBH	-0.179	0.122	0.145	0.366
C storage in soils	Deadwood volume	0.047	0.09	0.599	0.83
C storage in soils	Vertical heterogeneity	0.136	0.112	0.225	0.488
C storage in soils	Shrub evenness	0.092	0.095	0.335	0.604
C storage in soils	Tree evenness	0.072	0.086	0.402	0.694
C storage in soils	Horizontal heterogeneity	0.11	0.093	0.24	0.502
C storage in soils	Canopy cover	-0.026	0.111	0.817	0.988
Temperature regulation	Intercept	-0.004	0.061	0.942	0.999
Temperature regulation	Shrub richness	-0.118	0.083	0.16	0.376
Temperature regulation	Tree richness	0.115	0.081	0.161	0.376
Temperature regulation	Beech regeneration	0.115	0.079	0.147	0.366
Temperature regulation	Conifer cover	-0.447	0.089	0	0
Temperature regulation	Oak cover	-0.282	0.069	0	0
Temperature regulation	Mean DBH	0.197	0.096	0.042	0.139
Temperature regulation	Deadwood volume	-0.042	0.072	0.566	0.83
Temperature regulation	Vertical heterogeneity	0.072	0.089	0.42	0.708
Temperature regulation	Shrub evenness	0.189	0.078	0.016	0.069
Temperature regulation	Tree evenness	-0.011	0.072	0.883	0.999
Temperature regulation	Horizontal heterogeneity	-0.303	0.077	0	0
Temperature regulation	Canopy cover	0.376	0.091	0	0
C storage in trees	Intercept	0.002	0.049	0.961	0.999
C storage in trees	Shrub richness	0.006	0.066	0.923	0.999
C storage in trees	Tree richness	-0.032	0.065	0.619	0.83
C storage in trees	Beech regeneration	0.032	0.063	0.609	0.83
C storage in trees	Conifer cover	-0.313	0.071	0	0
C storage in trees	Oak cover	-0.092	0.055	0.097	0.28
C storage in trees	Mean DBH	0.305	0.077	0	0
C storage in trees	Deadwood volume	-0.082	0.058	0.155	0.376
C storage in trees	Vertical heterogeneity	0.375	0.071	0	0
C storage in trees	Shrub evenness	-0.034	0.062	0.589	0.83
C storage in trees	Tree evenness	-0.126	0.057	0.029	0.106
C storage in trees	Horizontal heterogeneity	0.051	0.061	0.406	0.694
C storage in trees	Canopy cover	0.253	0.073	0.001	0.007
Timber production	Intercept	0.013	0.059	0.823	0.988
Timber production	Shrub richness	-0.062	0.08	0.439	0.718
Timber production	Tree richness	0.091	0.078	0.248	0.502
Timber production	Beech regeneration	0.176	0.076	0.022	0.093
Timber production	Conifer cover	0.798	0.085	0	0
Timber production	Oak cover	0.098	0.066	0.143	0.366
Timber production	Mean DBH	-0.098	0.092	0.292	0.544
Timber production	Deadwood volume	-0.005	0.069	0.946	0.999
Timber production	Vertical heterogeneity	0.246	0.085	0.005	0.028
Timber production	Shrub evenness	0.166	0.075	0.029	0.106
Timber production	Tree evenness	-0.018	0.069	0.791	0.973
Timber production	Horizontal heterogeneity	-0.164	0.074	0.028	0.106
Timber production	Canopy cover	-0.332	0.087	0	0
Edible fungi	Intercept	-0.004	0.074	0.958	0.999
Edible fungi	Shrub richness	-0.226	0.102	0.028	0.106
Edible fungi	Tree richness	0.221	0.098	0.026	0.106
Edible fungi	Beech regeneration	0.014	0.098	0.89	0.999
Edible fungi	Conifer cover	-0.018	0.107	0.864	0.999
Edible fungi	Oak cover	0.271	0.082	0.001	0.007
Edible fungi	Mean DBH	0.308	0.118	0.01	0.049
Edible fungi	Deadwood volume	-0.013	0.088	0.882	0.999
Edible fungi	Vertical heterogeneity	-0.053	0.108	0.625	0.83
Edible fungi	Shrub evenness	-0.072	0.093	0.442	0.718
Edible fungi	Tree evenness	0.003	0.086	0.97	0.999
Edible fungi	Horizontal heterogeneity	0.053	0.096	0.581	0.83
Edible fungi	Canopy cover	-0.035	0.11	0.754	0.946
Wild edible plants	Intercept	0.003	0.054	0.953	1
Wild edible plants	Shrub richness	0.656	0.074	0	0
Wild edible plants	Tree richness	0.001	0.072	0.991	1
Wild edible plants	Beech regeneration	-0.079	0.07	0.26	0.52
Wild edible plants	Conifer cover	0.147	0.079	0.064	0.194
Wild edible plants	Oak cover	-0.005	0.061	0.932	1
Wild edible plants	Mean DBH	0.042	0.085	0.622	0.824
Wild edible plants	Deadwood volume	0.034	0.064	0.593	0.824
Wild edible plants	Vertical heterogeneity	0.232	0.079	0.004	0.023
Wild edible plants	Shrub evenness	-0.035	0.069	0.614	0.824
Wild edible plants	Tree evenness	-0.196	0.064	0.002	0.013
Wild edible plants	Horizontal heterogeneity	-0.016	0.068	0.811	0.981
Wild edible plants	Canopy cover	-0.301	0.081	0	0
Plant cultural value	Intercept	0.004	0.053	0.944	0.999
Plant cultural value	Shrub richness	0.418	0.072	0	0
Plant cultural value	Tree richness	-0.004	0.07	0.957	0.999
Plant cultural value	Beech regeneration	0.084	0.068	0.221	0.488
Plant cultural value	Conifer cover	-0.614	0.076	0	0
Plant cultural value	Oak cover	-0.331	0.06	0	0
Plant cultural value	Mean DBH	-0.044	0.083	0.594	0.83
Plant cultural value	Deadwood volume	0.001	0.062	0.99	1
Plant cultural value	Vertical heterogeneity	0.356	0.077	0	0
Plant cultural value	Shrub evenness	0.225	0.067	0.001	0.007
Plant cultural value	Tree evenness	-0.022	0.062	0.727	0.919
Plant cultural value	Horizontal heterogeneity	-0.181	0.066	0.007	0.036
Plant cultural value	Canopy cover	-0.091	0.079	0.248	0.502
Bird-watching potential	Intercept	0.003	0.065	0.968	0.999
Bird-watching potential	Shrub richness	0.127	0.088	0.154	0.376
Bird-watching potential	Tree richness	0.074	0.086	0.39	0.682
Bird-watching potential	Beech regeneration	0.216	0.084	0.011	0.053
Bird-watching potential	Conifer cover	-0.039	0.095	0.681	0.879
Bird-watching potential	Oak cover	0.156	0.074	0.036	0.124
Bird-watching potential	Mean DBH	0.453	0.104	0	0
Bird-watching potential	Deadwood volume	0.087	0.077	0.257	0.514
Bird-watching potential	Vertical heterogeneity	0.046	0.095	0.629	0.83
Bird-watching potential	Shrub evenness	0.165	0.083	0.049	0.154
Bird-watching potential	Tree evenness	0.085	0.076	0.266	0.526
Bird-watching potential	Horizontal heterogeneity	0.081	0.082	0.325	0.592
Bird-watching potential	Canopy cover	-0.194	0.097	0.047	0.153
