# Supplementary material for: Multiple forest attributes underpin the supply of multiple ecosystem services
Source: Nat Commun. 2018 Nov 16;9:4839. doi: 10.1038/s41467-018-07082-4 (PMC6240034; doi:10.1038/s41467-018-07082-4)
Supplement: Supplementary file 5 — Supplementary Data 1c [file 41467_2018_7082_MOESM5_ESM.xlsx]

## Sheet: Sheet1
Multiple forest attributes underpin the provision of multiple ecosystem services
Felipe-Lucia et al.
Supplementary Data 1c
Ecosystem service	Predictor	Estimate	Std. Error	Pr(>|t|)	Adj. Pr(>|t|)
Root decomposition	Intercept	-0.611	0.185	0.001	0.01
Root decomposition	ExploratoryHAI	-0.138	0.236	0.56	0.835
Root decomposition	ExploratorySCH	2.043	0.362	0	0
Root decomposition	Shrub richness	-0.004	0.091	0.963	0.989
Root decomposition	Tree richness	0.02	0.085	0.81	0.954
Root decomposition	Beech regeneration	0.031	0.09	0.73	0.93
Root decomposition	Conifer cover	0.014	0.112	0.904	0.98
Root decomposition	Oak cover	0.025	0.08	0.752	0.938
Root decomposition	Mean DBH	0.192	0.11	0.082	0.283
Root decomposition	Deadwood volume	-0.02	0.078	0.795	0.954
Root decomposition	Vertical heterogeneity	-0.185	0.096	0.056	0.228
Root decomposition	Shrub evenness	0.006	0.086	0.941	0.988
Root decomposition	Tree evenness	0.005	0.072	0.941	0.988
Root decomposition	Horizontal heterogeneity	0.073	0.091	0.42	0.725
Root decomposition	Canopy cover	0.074	0.094	0.428	0.729
Root decomposition	slope	0.177	0.101	0.083	0.283
Root decomposition	pH	0.067	0.101	0.512	0.782
Root decomposition	Soil depth	-0.366	0.119	0.003	0.024
Dung removal	Intercept	-0.401	0.172	0.022	0.113
Dung removal	ExploratoryHAI	0.229	0.22	0.298	0.628
Dung removal	ExploratorySCH	0.968	0.331	0.004	0.031
Dung removal	Shrub richness	0.002	0.084	0.977	0.99
Dung removal	Tree richness	0.03	0.078	0.705	0.916
Dung removal	Beech regeneration	0.059	0.076	0.436	0.737
Dung removal	Conifer cover	0.089	0.104	0.394	0.722
Dung removal	Oak cover	0.003	0.075	0.965	0.989
Dung removal	Mean DBH	-0.092	0.094	0.331	0.662
Dung removal	Deadwood volume	-0.032	0.071	0.658	0.877
Dung removal	Vertical heterogeneity	0.162	0.087	0.067	0.256
Dung removal	Shrub evenness	-0.089	0.078	0.256	0.57
Dung removal	Tree evenness	0.031	0.068	0.653	0.875
Dung removal	Horizontal heterogeneity	-0.073	0.084	0.384	0.722
Dung removal	Canopy cover	0.003	0.088	0.977	0.99
Dung removal	slope	-0.19	0.094	0.045	0.202
Dung removal	pH	-0.312	0.093	0.001	0.01
Dung removal	Soil depth	-0.124	0.109	0.258	0.57
Mycorrhizal diversity	Intercept	0.477	0.301	0.117	0.347
Mycorrhizal diversity	ExploratoryHAI	-0.671	0.373	0.075	0.274
Mycorrhizal diversity	ExploratorySCH	-0.802	0.554	0.151	0.423
Mycorrhizal diversity	Shrub richness	-0.02	0.156	0.901	0.98
Mycorrhizal diversity	Tree richness	0.167	0.134	0.217	0.521
Mycorrhizal diversity	Beech regeneration	-0.064	0.122	0.602	0.844
Mycorrhizal diversity	Conifer cover	0.102	0.177	0.566	0.835
Mycorrhizal diversity	Oak cover	0.002	0.116	0.985	0.99
Mycorrhizal diversity	Mean DBH	0.026	0.157	0.868	0.967
Mycorrhizal diversity	Deadwood volume	0.036	0.142	0.8	0.954
Mycorrhizal diversity	Vertical heterogeneity	0.131	0.152	0.389	0.722
Mycorrhizal diversity	Shrub evenness	-0.23	0.127	0.073	0.271
Mycorrhizal diversity	Tree evenness	-0.095	0.119	0.427	0.729
Mycorrhizal diversity	Horizontal heterogeneity	0.158	0.147	0.283	0.604
Mycorrhizal diversity	Canopy cover	0.146	0.149	0.331	0.662
Mycorrhizal diversity	slope	0.028	0.165	0.864	0.967
Mycorrhizal diversity	pH	-0.024	0.198	0.905	0.98
Mycorrhizal diversity	Soil depth	0.187	0.2	0.352	0.682
N availability	Intercept	-0.86	0.158	0	0
N availability	ExploratoryHAI	1.871	0.203	0	0
N availability	ExploratorySCH	0.81	0.302	0.008	0.053
N availability	Shrub richness	-0.091	0.077	0.239	0.558
N availability	Tree richness	0.016	0.072	0.827	0.958
N availability	Beech regeneration	0.035	0.069	0.616	0.844
N availability	Conifer cover	0.161	0.096	0.096	0.313
N availability	Oak cover	-0.006	0.068	0.926	0.98
N availability	Mean DBH	-0.017	0.086	0.841	0.959
N availability	Deadwood volume	0.008	0.065	0.906	0.98
N availability	Vertical heterogeneity	0.146	0.08	0.069	0.26
N availability	Shrub evenness	0.05	0.071	0.488	0.77
N availability	Tree evenness	0.077	0.063	0.221	0.525
N availability	Horizontal heterogeneity	0.014	0.076	0.851	0.962
N availability	Canopy cover	-0.172	0.081	0.035	0.163
N availability	slope	-0.05	0.087	0.569	0.835
N availability	pH	0.48	0.095	0	0
N availability	Soil depth	-0.011	0.1	0.916	0.98
P availability	Intercept	0.11	0.133	0.411	0.724
P availability	ExploratoryHAI	-0.568	0.17	0.001	0.01
P availability	ExploratorySCH	0.252	0.256	0.325	0.66
P availability	Shrub richness	-0.033	0.065	0.613	0.844
P availability	Tree richness	0.041	0.06	0.495	0.77
P availability	Beech regeneration	-0.144	0.059	0.015	0.08
P availability	Conifer cover	0.002	0.081	0.984	0.99
P availability	Oak cover	0.178	0.058	0.002	0.017
P availability	Mean DBH	-0.026	0.073	0.722	0.928
P availability	Deadwood volume	0.006	0.055	0.912	0.98
P availability	Vertical heterogeneity	0.033	0.068	0.626	0.853
P availability	Shrub evenness	0.018	0.061	0.762	0.946
P availability	Tree evenness	-0.115	0.053	0.032	0.155
P availability	Horizontal heterogeneity	0.076	0.065	0.246	0.558
P availability	Canopy cover	0.006	0.068	0.925	0.98
P availability	slope	-0.093	0.073	0.205	0.502
P availability	pH	-0.367	0.072	0	0
P availability	Soil depth	0.136	0.084	0.108	0.336
Pest control	Intercept	-0.497	0.135	0	0
Pest control	ExploratoryHAI	0.036	0.171	0.835	0.958
Pest control	ExploratorySCH	1.381	0.256	0	0
Pest control	Shrub richness	0.048	0.065	0.455	0.745
Pest control	Tree richness	-0.084	0.06	0.16	0.429
Pest control	Beech regeneration	-0.048	0.058	0.417	0.725
Pest control	Conifer cover	0.317	0.08	0	0
Pest control	Oak cover	-0.16	0.057	0.006	0.042
Pest control	Mean DBH	-0.156	0.072	0.033	0.157
Pest control	Deadwood volume	0.045	0.054	0.41	0.724
Pest control	Vertical heterogeneity	0.003	0.067	0.961	0.989
Pest control	Shrub evenness	0.084	0.06	0.164	0.43
Pest control	Tree evenness	-0.029	0.052	0.578	0.835
Pest control	Horizontal heterogeneity	-0.161	0.065	0.014	0.078
Pest control	Canopy cover	-0.055	0.067	0.416	0.725
Pest control	slope	0.139	0.072	0.056	0.228
Pest control	pH	0.023	0.071	0.747	0.937
Pest control	Soil depth	0.073	0.085	0.39	0.722
C storage in soils	Intercept	0.155	0.182	0.398	0.722
C storage in soils	ExploratoryHAI	-0.075	0.233	0.746	0.937
C storage in soils	ExploratorySCH	-0.411	0.353	0.246	0.558
C storage in soils	Shrub richness	0.068	0.09	0.449	0.744
C storage in soils	Tree richness	0.034	0.084	0.686	0.9
C storage in soils	Beech regeneration	-0.138	0.082	0.097	0.313
C storage in soils	Conifer cover	0.155	0.111	0.167	0.434
C storage in soils	Oak cover	0.021	0.079	0.793	0.954
C storage in soils	Mean DBH	-0.04	0.104	0.703	0.916
C storage in soils	Deadwood volume	-0.037	0.078	0.637	0.863
C storage in soils	Vertical heterogeneity	0.044	0.096	0.647	0.872
C storage in soils	Shrub evenness	-0.06	0.084	0.474	0.761
C storage in soils	Tree evenness	0.095	0.073	0.193	0.482
C storage in soils	Horizontal heterogeneity	0.085	0.089	0.339	0.667
C storage in soils	Canopy cover	-0.018	0.095	0.847	0.961
C storage in soils	slope	0.055	0.1	0.58	0.835
C storage in soils	pH	0.48	0.099	0	0
C storage in soils	Soil depth	-0.063	0.115	0.587	0.84
Temperature regulation	Intercept	-0.447	0.151	0.004	0.031
Temperature regulation	ExploratoryHAI	1.177	0.193	0	0
Temperature regulation	ExploratorySCH	0.147	0.29	0.612	0.844
Temperature regulation	Shrub richness	-0.188	0.074	0.012	0.069
Temperature regulation	Tree richness	0.089	0.068	0.197	0.487
Temperature regulation	Beech regeneration	0.128	0.066	0.056	0.228
Temperature regulation	Conifer cover	-0.175	0.092	0.058	0.228
Temperature regulation	Oak cover	-0.182	0.065	0.006	0.042
Temperature regulation	Mean DBH	0.111	0.083	0.181	0.461
Temperature regulation	Deadwood volume	-0.033	0.062	0.598	0.844
Temperature regulation	Vertical heterogeneity	0.043	0.077	0.575	0.835
Temperature regulation	Shrub evenness	0.097	0.069	0.159	0.429
Temperature regulation	Tree evenness	0.044	0.06	0.461	0.745
Temperature regulation	Horizontal heterogeneity	-0.052	0.074	0.477	0.761
Temperature regulation	Canopy cover	0.488	0.077	0	0
Temperature regulation	slope	0.006	0.083	0.945	0.988
Temperature regulation	pH	-0.078	0.082	0.343	0.67
Temperature regulation	Soil depth	-0.189	0.096	0.05	0.217
C storage in trees	Intercept	-0.021	0.146	0.888	0.977
C storage in trees	ExploratoryHAI	0.208	0.187	0.266	0.578
C storage in trees	ExploratorySCH	-0.142	0.281	0.615	0.844
C storage in trees	Shrub richness	-0.011	0.072	0.875	0.967
C storage in trees	Tree richness	-0.05	0.066	0.452	0.744
C storage in trees	Beech regeneration	0.037	0.064	0.57	0.835
C storage in trees	Conifer cover	-0.241	0.089	0.007	0.048
C storage in trees	Oak cover	-0.054	0.063	0.396	0.722
C storage in trees	Mean DBH	0.294	0.08	0	0
C storage in trees	Deadwood volume	-0.094	0.06	0.122	0.352
C storage in trees	Vertical heterogeneity	0.351	0.074	0	0
C storage in trees	Shrub evenness	-0.069	0.067	0.304	0.633
C storage in trees	Tree evenness	-0.102	0.058	0.081	0.283
C storage in trees	Horizontal heterogeneity	0.094	0.071	0.19	0.479
C storage in trees	Canopy cover	0.282	0.075	0	0
C storage in trees	slope	0.013	0.08	0.872	0.967
C storage in trees	pH	-0.09	0.079	0.255	0.57
C storage in trees	Soil depth	-0.064	0.093	0.49	0.77
Timber production	Intercept	0.056	0.163	0.731	0.93
Timber production	ExploratoryHAI	0.368	0.208	0.078	0.281
Timber production	ExploratorySCH	-0.504	0.313	0.11	0.338
Timber production	Shrub richness	-0.152	0.08	0.058	0.228
Timber production	Tree richness	0.062	0.074	0.406	0.724
Timber production	Beech regeneration	0.135	0.072	0.061	0.236
Timber production	Conifer cover	0.921	0.099	0	0
Timber production	Oak cover	0.173	0.07	0.015	0.08
Timber production	Mean DBH	-0.149	0.089	0.097	0.313
Timber production	Deadwood volume	0.02	0.067	0.771	0.949
Timber production	Vertical heterogeneity	0.193	0.083	0.021	0.11
Timber production	Shrub evenness	0.102	0.074	0.171	0.44
Timber production	Tree evenness	0.003	0.065	0.963	0.989
Timber production	Horizontal heterogeneity	0.02	0.079	0.798	0.954
Timber production	Canopy cover	-0.238	0.083	0.005	0.037
Timber production	slope	-0.172	0.089	0.055	0.228
Timber production	pH	0.145	0.088	0.101	0.322
Timber production	Soil depth	0.106	0.103	0.307	0.634
Edible fungi	Intercept	-0.441	0.191	0.023	0.116
Edible fungi	ExploratoryHAI	0.6	0.236	0.012	0.069
Edible fungi	ExploratorySCH	0.642	0.364	0.08	0.283
Edible fungi	Shrub richness	0.051	0.09	0.574	0.835
Edible fungi	Tree richness	0.212	0.082	0.011	0.069
Edible fungi	Beech regeneration	0.044	0.082	0.593	0.844
Edible fungi	Conifer cover	-0.157	0.11	0.155	0.425
Edible fungi	Oak cover	0.114	0.077	0.141	0.399
Edible fungi	Mean DBH	0.155	0.099	0.121	0.352
Edible fungi	Deadwood volume	0.088	0.075	0.245	0.558
Edible fungi	Vertical heterogeneity	0.071	0.092	0.444	0.741
Edible fungi	Shrub evenness	0.008	0.081	0.918	0.98
Edible fungi	Tree evenness	0.001	0.071	0.986	0.99
Edible fungi	Horizontal heterogeneity	0.128	0.089	0.154	0.425
Edible fungi	Canopy cover	-0.077	0.092	0.406	0.724
Edible fungi	slope	0.096	0.1	0.335	0.665
Edible fungi	pH	-0.508	0.1	0	0
Edible fungi	Soil depth	0.034	0.117	0.775	0.949
Wild edible plants	Intercept	0.076	0.165	0.648	0.875
Wild edible plants	ExploratoryHAI	-0.035	0.211	0.869	0.98
Wild edible plants	ExploratorySCH	-0.186	0.318	0.56	0.845
Wild edible plants	Shrub richness	0.641	0.081	0	0
Wild edible plants	Tree richness	-0.011	0.075	0.882	0.983
Wild edible plants	Beech regeneration	-0.084	0.073	0.252	0.57
Wild edible plants	Conifer cover	0.191	0.1	0.059	0.232
Wild edible plants	Oak cover	0.033	0.072	0.65	0.875
Wild edible plants	Mean DBH	0.062	0.09	0.494	0.784
Wild edible plants	Deadwood volume	0.008	0.068	0.907	0.984
Wild edible plants	Vertical heterogeneity	0.21	0.084	0.013	0.074
Wild edible plants	Shrub evenness	-0.064	0.075	0.398	0.732
Wild edible plants	Tree evenness	-0.186	0.066	0.005	0.036
Wild edible plants	Horizontal heterogeneity	-0.033	0.081	0.683	0.896
Wild edible plants	Canopy cover	-0.306	0.084	0	0
Wild edible plants	slope	0.061	0.09	0.501	0.784
Wild edible plants	pH	-0.034	0.089	0.701	0.906
Wild edible plants	Soil depth	0	0.105	0.998	0.998
Plant cultural value	Intercept	0.52	0.125	0	0
Plant cultural value	ExploratoryHAI	-0.066	0.159	0.68	0.897
Plant cultural value	ExploratorySCH	-1.503	0.24	0	0
Plant cultural value	Shrub richness	0.29	0.061	0	0
Plant cultural value	Tree richness	-0.098	0.057	0.087	0.292
Plant cultural value	Beech regeneration	0.048	0.055	0.388	0.722
Plant cultural value	Conifer cover	-0.404	0.076	0	0
Plant cultural value	Oak cover	-0.138	0.054	0.012	0.069
Plant cultural value	Mean DBH	-0.004	0.068	0.953	0.989
Plant cultural value	Deadwood volume	-0.08	0.052	0.123	0.352
Plant cultural value	Vertical heterogeneity	0.19	0.063	0.003	0.024
Plant cultural value	Shrub evenness	0.064	0.057	0.264	0.578
Plant cultural value	Tree evenness	0.062	0.05	0.215	0.521
Plant cultural value	Horizontal heterogeneity	-0.121	0.061	0.048	0.212
Plant cultural value	Canopy cover	-0.001	0.064	0.99	0.99
Plant cultural value	slope	-0.039	0.068	0.567	0.835
Plant cultural value	pH	-0.216	0.067	0.002	0.017
Plant cultural value	Soil depth	-0.034	0.079	0.668	0.886
Bird-watching potential	Intercept	0.212	0.193	0.274	0.59
Bird-watching potential	ExploratoryHAI	-0.054	0.246	0.826	0.958
Bird-watching potential	ExploratorySCH	-0.596	0.373	0.113	0.342
Bird-watching potential	Shrub richness	0.034	0.094	0.722	0.928
Bird-watching potential	Tree richness	0.045	0.087	0.608	0.844
Bird-watching potential	Beech regeneration	0.186	0.085	0.03	0.148
Bird-watching potential	Conifer cover	0.074	0.117	0.53	0.805
Bird-watching potential	Oak cover	0.26	0.084	0.002	0.017
Bird-watching potential	Mean DBH	0.481	0.108	0	0
Bird-watching potential	Deadwood volume	0.054	0.079	0.499	0.771
Bird-watching potential	Vertical heterogeneity	-0.021	0.098	0.829	0.958
Bird-watching potential	Shrub evenness	0.089	0.088	0.313	0.641
Bird-watching potential	Tree evenness	0.107	0.076	0.164	0.43
Bird-watching potential	Horizontal heterogeneity	0.114	0.095	0.234	0.551
Bird-watching potential	Canopy cover	-0.161	0.098	0.103	0.324
Bird-watching potential	slope	-0.026	0.106	0.805	0.954
Bird-watching potential	pH	0.08	0.104	0.444	0.741
Bird-watching potential	Soil depth	0.035	0.122	0.776	0.949
