# Supplementary material for: Multiple forest attributes underpin the supply of multiple ecosystem services
Source: Nat Commun. 2018 Nov 16;9:4839. doi: 10.1038/s41467-018-07082-4 (PMC6240034; doi:10.1038/s41467-018-07082-4)
Supplement: Supplementary file 6 — Supplementary Data 2 [file 41467_2018_7082_MOESM6_ESM.xlsx]

## Sheet: Sheet1
Multiple forest attributes underpin the provision of multiple ecosystem services
Felipe-Lucia et al.
Supplementary Data 2
		E vs All factors			E+F vs All factors			E+F vs E
Ecosystem service 1	Ecosystem service 2	LCI	UCI	H0	LCI	UCI	H0	LCI	UCI	H0
Dung removal	Root decomposition	0.138	0.598	Rejected (*)	0.095	0.558	Rejected (*)	-0.28	0.196	Retained
Mycorrhizal diversity	Root decomposition	-0.325	0.238	Retained	-0.37	0.195	Retained	-0.326	0.239	Retained
Mycorrhizal diversity	Dung removal	-0.228	0.294	Retained	-0.209	0.314	Retained	-0.241	0.281	Retained
N availability	Root decomposition	-0.495	-0.045	Rejected (*)	-0.527	-0.074	Rejected (*)	-0.271	0.211	Retained
N availability	Dung removal	-0.469	-0.02	Rejected (*)	-0.472	-0.022	Rejected (*)	-0.223	0.219	Retained
N availability	Mycorrhizal diversity	-0.355	0.147	Retained	-0.389	0.118	Retained	-0.291	0.228	Retained
P availability	Root decomposition	0.236	0.672	Rejected (*)	0.25	0.687	Rejected (*)	-0.225	0.254	Retained
P availability	Dung removal	0.387	0.785	Rejected (*)	0.377	0.777	Rejected (*)	-0.235	0.217	Retained
P availability	Mycorrhizal diversity	-0.227	0.293	Retained	-0.193	0.331	Retained	-0.227	0.299	Retained
P availability	N availability	-0.572	-0.156	Rejected (*)	-0.601	-0.183	Rejected (*)	-0.257	0.201	Retained
Pest control	Root decomposition	0.181	0.634	Rejected (*)	0.041	0.496	Rejected (*)	-0.379	0.1	Retained
Pest control	Dung removal	0.096	0.516	Rejected (*)	0.115	0.538	Rejected (*)	-0.207	0.247	Retained
Pest control	Mycorrhizal diversity	-0.168	0.34	Retained	-0.173	0.339	Retained	-0.254	0.248	Retained
Pest control	N availability	-0.482	-0.036	Rejected (*)	-0.42	0.027	Retained	-0.167	0.293	Retained
Pest control	P availability	0.252	0.668	Rejected (*)	0.204	0.623	Rejected (*)	-0.275	0.181	Retained
C storage in soils	Root decomposition	-0.465	-0.001	Rejected (*)	-0.472	-0.006	Rejected (*)	-0.249	0.236	Retained
C storage in soils	Dung removal	-0.612	-0.219	Rejected (*)	-0.591	-0.198	Rejected (*)	-0.205	0.248	Retained
C storage in soils	Mycorrhizal diversity	-0.295	0.211	Retained	-0.252	0.262	Retained	-0.208	0.302	Retained
C storage in soils	N availability	-0.086	0.377	Retained	-0.057	0.407	Retained	-0.203	0.262	Retained
C storage in soils	P availability	-0.751	-0.339	Rejected (*)	-0.728	-0.313	Rejected (*)	-0.205	0.255	Retained
C storage in soils	Pest control	-0.493	-0.053	Rejected (*)	-0.358	0.076	Retained	-0.097	0.36	Retained
Temperature regulation	Root decomposition	-0.519	-0.064	Rejected (*)	-0.561	-0.104	Rejected (*)	-0.281	0.198	Retained
Temperature regulation	Dung removal	-0.319	0.13	Retained	-0.239	0.216	Retained	-0.142	0.309	Retained
Temperature regulation	Mycorrhizal diversity	-0.467	0.041	Retained	-0.453	0.06	Retained	-0.231	0.264	Retained
Temperature regulation	N availability	0.208	0.636	Rejected (*)	0.18	0.611	Rejected (*)	-0.256	0.202	Retained
Temperature regulation	P availability	-0.501	-0.057	Rejected (*)	-0.528	-0.084	Rejected (*)	-0.251	0.197	Retained
Temperature regulation	Pest control	-0.416	0.025	Retained	-0.527	-0.085	Rejected (*)	-0.338	0.117	Retained
Temperature regulation	C storage in soils	-0.23	0.229	Retained	-0.261	0.2	Retained	-0.261	0.201	Retained
C storage in trees	Root decomposition	-0.3	0.177	Retained	-0.207	0.269	Retained	-0.146	0.332	Retained
C storage in trees	Dung removal	-0.154	0.291	Retained	-0.107	0.341	Retained	-0.178	0.275	Retained
C storage in trees	Mycorrhizal diversity	-0.258	0.249	Retained	-0.125	0.393	Retained	-0.121	0.398	Retained
C storage in trees	N availability	-0.19	0.265	Retained	-0.265	0.187	Retained	-0.303	0.15	Retained
C storage in trees	P availability	-0.184	0.266	Retained	-0.184	0.268	Retained	-0.225	0.228	Retained
C storage in trees	Pest control	-0.133	0.284	Retained	-0.505	-0.063	Rejected (*)	-0.576	-0.143	Rejected (*)
C storage in trees	C storage in soils	-0.347	0.105	Retained	-0.439	0.015	Retained	-0.322	0.139	Retained
C storage in trees	Temperature regulation	-0.155	0.228	Retained	0.147	0.565	Rejected (*)	0.108	0.531	Rejected (*)
Timber production	Root decomposition	-0.38	0.093	Retained	-0.441	0.034	Retained	-0.299	0.179	Retained
Timber production	Dung removal	-0.204	0.249	Retained	-0.126	0.326	Retained	-0.149	0.303	Retained
Timber production	Mycorrhizal diversity	-0.234	0.284	Retained	-0.342	0.167	Retained	-0.368	0.143	Retained
Timber production	N availability	-0.226	0.225	Retained	-0.169	0.286	Retained	-0.168	0.287	Retained
Timber production	P availability	-0.33	0.121	Retained	-0.366	0.083	Retained	-0.26	0.186	Retained
Timber production	Pest control	-0.327	0.105	Retained	0.186	0.623	Rejected (*)	0.303	0.728	Rejected (*)
Timber production	C storage in soils	-0.219	0.238	Retained	-0.08	0.38	Retained	-0.09	0.37	Retained
Timber production	Temperature regulation	-0.224	0.229	Retained	-0.434	0.013	Retained	-0.436	0.01	Retained
Timber production	C storage in trees	-0.202	0.232	Retained	-0.498	-0.053	Rejected (*)	-0.513	-0.069	Rejected (*)
Edible fungi	Root decomposition	-0.099	0.373	Retained	-0.037	0.439	Retained	-0.18	0.308	Retained
Edible fungi	Dung removal	0.114	0.549	Rejected (*)	0.072	0.508	Rejected (*)	-0.274	0.191	Retained
Edible fungi	Mycorrhizal diversity	-0.331	0.203	Retained	-0.285	0.252	Retained	-0.221	0.315	Retained
Edible fungi	N availability	-0.301	0.167	Retained	-0.321	0.149	Retained	-0.254	0.217	Retained
Edible fungi	P availability	0.18	0.619	Rejected (*)	0.284	0.718	Rejected (*)	-0.127	0.331	Retained
Edible fungi	Pest control	0.075	0.513	Rejected (*)	-0.229	0.237	Retained	-0.51	-0.071	Rejected (*)
Edible fungi	C storage in soils	-0.592	-0.16	Rejected (*)	-0.602	-0.167	Rejected (*)	-0.245	0.228	Retained
Edible fungi	Temperature regulation	-0.1	0.362	Retained	-0.092	0.372	Retained	-0.223	0.241	Retained
Edible fungi	C storage in trees	-0.102	0.347	Retained	0	0.453	Retained	-0.127	0.336	Retained
Edible fungi	Timber production	-0.321	0.128	Retained	-0.568	-0.118	Rejected (*)	-0.476	-0.017	Rejected (*)
Wild edible plants	Root decomposition	-0.384	0.089	Retained	-0.372	0.103	Retained	-0.227	0.253	Retained
Wild edible plants	Dung removal	-0.376	0.068	Retained	-0.373	0.072	Retained	-0.224	0.23	Retained
Wild edible plants	Mycorrhizal diversity	-0.24	0.287	Retained	-0.232	0.297	Retained	-0.256	0.273	Retained
Wild edible plants	N availability	-0.204	0.253	Retained	-0.194	0.265	Retained	-0.218	0.241	Retained
Wild edible plants	P availability	-0.408	0.036	Retained	-0.476	-0.031	Rejected (*)	-0.295	0.16	Retained
Wild edible plants	Pest control	-0.404	0.044	Retained	-0.132	0.322	Retained	0.051	0.498	Rejected (*)
Wild edible plants	C storage in soils	-0.049	0.393	Retained	0.014	0.46	Rejected (*)	-0.166	0.295	Retained
Wild edible plants	Temperature regulation	-0.142	0.269	Retained	-0.404	0.032	Retained	-0.463	-0.035	Rejected (*)
Wild edible plants	C storage in trees	-0.262	0.174	Retained	-0.361	0.082	Retained	-0.319	0.128	Retained
Wild edible plants	Timber production	-0.144	0.274	Retained	0.089	0.523	Rejected (*)	0.02	0.462	Rejected (*)
Wild edible plants	Edible fungi	-0.4	0.043	Retained	-0.412	0.033	Retained	-0.242	0.219	Retained
Plant cultural value	Root decomposition	-0.785	-0.36	Rejected (*)	-0.867	-0.447	Rejected (*)	-0.32	0.15	Retained
Plant cultural value	Dung removal	-0.668	-0.253	Rejected (*)	-0.611	-0.194	Rejected (*)	-0.169	0.285	Retained
Plant cultural value	Mycorrhizal diversity	-0.281	0.242	Retained	-0.301	0.226	Retained	-0.282	0.246	Retained
Plant cultural value	N availability	0.168	0.596	Rejected (*)	0.162	0.592	Rejected (*)	-0.235	0.224	Retained
Plant cultural value	P availability	-0.738	-0.357	Rejected (*)	-0.838	-0.455	Rejected (*)	-0.326	0.128	Retained
Plant cultural value	Pest control	-0.603	-0.212	Rejected (*)	-0.734	-0.337	Rejected (*)	-0.355	0.098	Retained
Plant cultural value	C storage in soils	0.213	0.649	Rejected (*)	0.185	0.623	Rejected (*)	-0.256	0.202	Retained
Plant cultural value	Temperature regulation	0.042	0.469	Rejected (*)	0.147	0.577	Rejected (*)	-0.12	0.334	Retained
Plant cultural value	C storage in trees	-0.294	0.144	Retained	-0.08	0.371	Retained	-0.002	0.443	Retained
Plant cultural value	Timber production	-0.042	0.399	Retained	-0.272	0.182	Retained	-0.445	-0.002	Rejected (*)
Plant cultural value	Edible fungi	-0.4	0.045	Retained	-0.269	0.168	Retained	-0.099	0.353	Retained
Plant cultural value	Wild edible plants	-0.098	0.334	Retained	-0.163	0.265	Retained	-0.287	0.152	Retained
Bird-watching potential	Root decomposition	-0.346	0.132	Retained	-0.152	0.32	Retained	-0.046	0.428	Retained
Bird-watching potential	Dung removal	-0.363	0.091	Retained	-0.477	-0.026	Rejected (*)	-0.342	0.111	Retained
Bird-watching potential	Mycorrhizal diversity	-0.24	0.289	Retained	-0.165	0.366	Retained	-0.19	0.341	Retained
Bird-watching potential	N availability	-0.173	0.288	Retained	-0.109	0.352	Retained	-0.166	0.294	Retained
Bird-watching potential	P availability	-0.383	0.07	Retained	-0.43	0.023	Retained	-0.274	0.181	Retained
Bird-watching potential	Pest control	-0.232	0.172	Retained	-0.613	-0.182	Rejected (*)	-0.585	-0.15	Rejected (*)
Bird-watching potential	C storage in soils	-0.068	0.392	Retained	-0.061	0.4	Retained	-0.222	0.235	Retained
Bird-watching potential	Temperature regulation	-0.203	0.253	Retained	-0.376	0.077	Retained	-0.401	0.052	Retained
Bird-watching potential	C storage in trees	-0.247	0.186	Retained	-0.105	0.341	Retained	-0.073	0.37	Retained
Bird-watching potential	Timber production	-0.187	0.267	Retained	-0.333	0.124	Retained	-0.372	0.083	Retained
Bird-watching potential	Edible fungi	-0.397	0.043	Retained	-0.221	0.239	Retained	-0.035	0.407	Retained
Bird-watching potential	Wild edible plants	-0.17	0.275	Retained	-0.129	0.32	Retained	-0.184	0.269	Retained
Bird-watching potential	Plant cultural value	-0.073	0.38	Retained	0.067	0.515	Rejected (*)	-0.087	0.363	Retained
