# Supplementary material for: Multiple forest attributes underpin the supply of multiple ecosystem services
Source: Nat Commun. 2018 Nov 16;9:4839. doi: 10.1038/s41467-018-07082-4 (PMC6240034; doi:10.1038/s41467-018-07082-4)
Supplement: Supplementary file 7 — Supplementary Data 3 [file 41467_2018_7082_MOESM7_ESM.xlsx]

## Sheet: Sheet1
Multiple forest attributes underpin the provision of multiple ecosystem services
Felipe-Lucia et al.
Supplementary Data 3
Ecosystem service	Predictor	Estimate	Std. Error	Pr(>|t|)	Adj. Pr(>|t|)
Root decomposition	Intercept	0.013	0.061	0.838	0.991
Root decomposition	Shrub richness	-0.006	0.089	0.949	0.991
Root decomposition	Tree richness	0.019	0.083	0.823	0.991
Root decomposition	Beech regeneration	0.031	0.088	0.722	0.987
Root decomposition	Conifer cover	0.016	0.109	0.886	0.991
Root decomposition	Oak cover	0.028	0.078	0.719	0.987
Root decomposition	Mean DBH	0.188	0.107	0.081	0.359
Root decomposition	Deadwood volume	-0.019	0.076	0.803	0.991
Root decomposition	Vertical heterogeneity	-0.182	0.093	0.054	0.287
Root decomposition	Shrub evenness	0.007	0.084	0.935	0.991
Root decomposition	Tree evenness	0.006	0.071	0.927	0.991
Root decomposition	Horizontal heterogeneity	0.074	0.089	0.409	0.812
Root decomposition	Canopy cover	0.073	0.092	0.429	0.812
Dung removal	Intercept	-0.001	0.056	0.984	0.991
Dung removal	Shrub richness	0.002	0.083	0.976	0.991
Dung removal	Tree richness	0.03	0.076	0.7	0.987
Dung removal	Beech regeneration	0.059	0.074	0.427	0.812
Dung removal	Conifer cover	0.089	0.102	0.385	0.812
Dung removal	Oak cover	0.003	0.073	0.964	0.991
Dung removal	Mean DBH	-0.092	0.092	0.322	0.759
Dung removal	Deadwood volume	-0.032	0.07	0.651	0.954
Dung removal	Vertical heterogeneity	0.162	0.086	0.061	0.3
Dung removal	Shrub evenness	-0.089	0.077	0.247	0.634
Dung removal	Tree evenness	0.031	0.067	0.647	0.954
Dung removal	Horizontal heterogeneity	-0.073	0.082	0.375	0.812
Dung removal	Canopy cover	0.003	0.086	0.976	0.991
Mycorrhizal diversity	Intercept	-0.002	0.094	0.984	0.991
Mycorrhizal diversity	Shrub richness	-0.025	0.149	0.867	0.991
Mycorrhizal diversity	Tree richness	0.172	0.127	0.179	0.541
Mycorrhizal diversity	Beech regeneration	-0.067	0.117	0.57	0.926
Mycorrhizal diversity	Conifer cover	0.1	0.168	0.553	0.926
Mycorrhizal diversity	Oak cover	0.004	0.113	0.972	0.991
Mycorrhizal diversity	Mean DBH	0.023	0.148	0.879	0.991
Mycorrhizal diversity	Deadwood volume	0.038	0.136	0.779	0.991
Mycorrhizal diversity	Vertical heterogeneity	0.128	0.146	0.383	0.812
Mycorrhizal diversity	Shrub evenness	-0.229	0.122	0.062	0.3
Mycorrhizal diversity	Tree evenness	-0.099	0.113	0.386	0.812
Mycorrhizal diversity	Horizontal heterogeneity	0.155	0.142	0.276	0.699
Mycorrhizal diversity	Canopy cover	0.143	0.144	0.323	0.759
N availability	Intercept	-0.004	0.051	0.93	0.991
N availability	Shrub richness	-0.091	0.075	0.23	0.614
N availability	Tree richness	0.016	0.07	0.824	0.991
N availability	Beech regeneration	0.034	0.067	0.61	0.929
N availability	Conifer cover	0.161	0.094	0.089	0.373
N availability	Oak cover	-0.006	0.066	0.924	0.991
N availability	Mean DBH	-0.018	0.085	0.835	0.991
N availability	Deadwood volume	0.008	0.063	0.903	0.991
N availability	Vertical heterogeneity	0.146	0.078	0.063	0.3
N availability	Shrub evenness	0.05	0.07	0.479	0.834
N availability	Tree evenness	0.077	0.062	0.214	0.588
N availability	Horizontal heterogeneity	0.014	0.075	0.848	0.991
N availability	Canopy cover	-0.172	0.079	0.031	0.195
P availability	Intercept	0.005	0.043	0.915	0.991
P availability	Shrub richness	-0.033	0.064	0.605	0.929
P availability	Tree richness	0.041	0.059	0.486	0.839
P availability	Beech regeneration	-0.144	0.057	0.013	0.101
P availability	Conifer cover	0.001	0.079	0.986	0.991
P availability	Oak cover	0.178	0.057	0.002	0.03
P availability	Mean DBH	-0.026	0.072	0.719	0.987
P availability	Deadwood volume	0.006	0.054	0.91	0.991
P availability	Vertical heterogeneity	0.033	0.066	0.621	0.939
P availability	Shrub evenness	0.018	0.06	0.758	0.991
P availability	Tree evenness	-0.114	0.052	0.029	0.195
P availability	Horizontal heterogeneity	0.076	0.064	0.237	0.616
P availability	Canopy cover	0.007	0.067	0.922	0.991
Pest control	Intercept	-0.023	0.043	0.598	0.929
Pest control	Shrub richness	0.049	0.064	0.445	0.812
Pest control	Tree richness	-0.084	0.059	0.153	0.507
Pest control	Beech regeneration	-0.048	0.057	0.402	0.812
Pest control	Conifer cover	0.318	0.079	0	0
Pest control	Oak cover	-0.16	0.056	0.005	0.057
Pest control	Mean DBH	-0.156	0.071	0.03	0.195
Pest control	Deadwood volume	0.045	0.053	0.402	0.812
Pest control	Vertical heterogeneity	0.003	0.066	0.961	0.991
Pest control	Shrub evenness	0.084	0.059	0.155	0.507
Pest control	Tree evenness	-0.03	0.051	0.562	0.926
Pest control	Horizontal heterogeneity	-0.16	0.064	0.013	0.101
Pest control	Canopy cover	-0.055	0.066	0.406	0.812
C storage in soils	Intercept	0.003	0.06	0.962	0.991
C storage in soils	Shrub richness	0.068	0.088	0.441	0.812
C storage in soils	Tree richness	0.034	0.083	0.68	0.975
C storage in soils	Beech regeneration	-0.138	0.081	0.09	0.373
C storage in soils	Conifer cover	0.155	0.109	0.159	0.508
C storage in soils	Oak cover	0.021	0.078	0.788	0.991
C storage in soils	Mean DBH	-0.04	0.102	0.699	0.987
C storage in soils	Deadwood volume	-0.036	0.076	0.632	0.948
C storage in soils	Vertical heterogeneity	0.044	0.094	0.642	0.954
C storage in soils	Shrub evenness	-0.06	0.082	0.465	0.824
C storage in soils	Tree evenness	0.095	0.071	0.183	0.541
C storage in soils	Horizontal heterogeneity	0.085	0.087	0.33	0.766
C storage in soils	Canopy cover	-0.018	0.093	0.845	0.991
Temperature regulation	Intercept	-0.005	0.049	0.921	0.991
Temperature regulation	Shrub richness	-0.187	0.072	0.011	0.097
Temperature regulation	Tree richness	0.089	0.067	0.189	0.542
Temperature regulation	Beech regeneration	0.128	0.065	0.051	0.287
Temperature regulation	Conifer cover	-0.175	0.09	0.054	0.287
Temperature regulation	Oak cover	-0.182	0.064	0.005	0.057
Temperature regulation	Mean DBH	0.111	0.081	0.173	0.535
Temperature regulation	Deadwood volume	-0.033	0.061	0.591	0.929
Temperature regulation	Vertical heterogeneity	0.043	0.075	0.566	0.926
Temperature regulation	Shrub evenness	0.098	0.067	0.151	0.507
Temperature regulation	Tree evenness	0.044	0.059	0.454	0.812
Temperature regulation	Horizontal heterogeneity	-0.052	0.072	0.469	0.824
Temperature regulation	Canopy cover	0.488	0.076	0	0
C storage in trees	Intercept	0.002	0.048	0.967	0.991
C storage in trees	Shrub richness	-0.011	0.07	0.872	0.991
C storage in trees	Tree richness	-0.05	0.065	0.443	0.812
C storage in trees	Beech regeneration	0.037	0.063	0.562	0.926
C storage in trees	Conifer cover	-0.241	0.087	0.006	0.065
C storage in trees	Oak cover	-0.054	0.062	0.388	0.812
C storage in trees	Mean DBH	0.295	0.079	0	0
C storage in trees	Deadwood volume	-0.094	0.059	0.115	0.431
C storage in trees	Vertical heterogeneity	0.35	0.073	0	0
C storage in trees	Shrub evenness	-0.069	0.065	0.295	0.728
C storage in trees	Tree evenness	-0.102	0.057	0.075	0.34
C storage in trees	Horizontal heterogeneity	0.094	0.07	0.181	0.541
C storage in trees	Canopy cover	0.282	0.073	0	0
Timber production	Intercept	0.01	0.053	0.846	0.991
Timber production	Shrub richness	-0.153	0.078	0.053	0.287
Timber production	Tree richness	0.062	0.072	0.396	0.812
Timber production	Beech regeneration	0.135	0.07	0.056	0.287
Timber production	Conifer cover	0.921	0.097	0	0
Timber production	Oak cover	0.174	0.069	0.013	0.101
Timber production	Mean DBH	-0.149	0.088	0.092	0.374
Timber production	Deadwood volume	0.02	0.066	0.767	0.991
Timber production	Vertical heterogeneity	0.193	0.081	0.019	0.142
Timber production	Shrub evenness	0.102	0.073	0.163	0.513
Timber production	Tree evenness	0.003	0.063	0.958	0.991
Timber production	Horizontal heterogeneity	0.02	0.078	0.795	0.991
Timber production	Canopy cover	-0.238	0.082	0.004	0.052
Edible fungi	Intercept	0.007	0.059	0.901	0.991
Edible fungi	Shrub richness	0.05	0.089	0.576	0.928
Edible fungi	Tree richness	0.211	0.08	0.01	0.097
Edible fungi	Beech regeneration	0.043	0.08	0.587	0.929
Edible fungi	Conifer cover	-0.158	0.108	0.145	0.507
Edible fungi	Oak cover	0.114	0.075	0.132	0.486
Edible fungi	Mean DBH	0.156	0.098	0.111	0.424
Edible fungi	Deadwood volume	0.088	0.074	0.236	0.616
Edible fungi	Vertical heterogeneity	0.068	0.09	0.45	0.812
Edible fungi	Shrub evenness	0.009	0.08	0.911	0.991
Edible fungi	Tree evenness	0.002	0.07	0.982	0.991
Edible fungi	Horizontal heterogeneity	0.127	0.088	0.149	0.507
Edible fungi	Canopy cover	-0.075	0.09	0.409	0.812
Wild edible plants	Intercept	0.002	0.054	0.971	0.988
Wild edible plants	Shrub richness	0.641	0.079	0	0
Wild edible plants	Tree richness	-0.011	0.073	0.88	0.988
Wild edible plants	Beech regeneration	-0.084	0.071	0.243	0.614
Wild edible plants	Conifer cover	0.191	0.098	0.054	0.266
Wild edible plants	Oak cover	0.033	0.07	0.644	0.948
Wild edible plants	Mean DBH	0.062	0.089	0.486	0.842
Wild edible plants	Deadwood volume	0.008	0.067	0.905	0.988
Wild edible plants	Vertical heterogeneity	0.21	0.082	0.012	0.091
Wild edible plants	Shrub evenness	-0.064	0.074	0.389	0.8
Wild edible plants	Tree evenness	-0.186	0.064	0.005	0.051
Wild edible plants	Horizontal heterogeneity	-0.033	0.079	0.677	0.974
Wild edible plants	Canopy cover	-0.306	0.083	0	0
Plant cultural value	Intercept	-0.003	0.041	0.943	0.988
Plant cultural value	Shrub richness	0.29	0.06	0	0
Plant cultural value	Tree richness	-0.098	0.055	0.081	0.335
Plant cultural value	Beech regeneration	0.048	0.054	0.379	0.792
Plant cultural value	Conifer cover	-0.404	0.074	0	0
Plant cultural value	Oak cover	-0.138	0.053	0.01	0.087
Plant cultural value	Mean DBH	-0.004	0.067	0.951	0.988
Plant cultural value	Deadwood volume	-0.08	0.051	0.116	0.406
Plant cultural value	Vertical heterogeneity	0.19	0.062	0.003	0.039
Plant cultural value	Shrub evenness	0.064	0.056	0.255	0.627
Plant cultural value	Tree evenness	0.062	0.049	0.207	0.562
Plant cultural value	Horizontal heterogeneity	-0.121	0.06	0.044	0.243
Plant cultural value	Canopy cover	-0.001	0.063	0.988	0.988
Bird-watching potential	Intercept	-0.001	0.063	0.987	0.991
Bird-watching potential	Shrub richness	0.034	0.093	0.716	0.987
Bird-watching potential	Tree richness	0.045	0.085	0.601	0.929
Bird-watching potential	Beech regeneration	0.186	0.083	0.027	0.195
Bird-watching potential	Conifer cover	0.074	0.115	0.521	0.883
Bird-watching potential	Oak cover	0.26	0.082	0.002	0.03
Bird-watching potential	Mean DBH	0.481	0.106	0	0
Bird-watching potential	Deadwood volume	0.054	0.078	0.491	0.84
Bird-watching potential	Vertical heterogeneity	-0.021	0.096	0.826	0.991
Bird-watching potential	Shrub evenness	0.089	0.086	0.303	0.729
Bird-watching potential	Tree evenness	0.107	0.075	0.156	0.507
Bird-watching potential	Horizontal heterogeneity	0.114	0.093	0.225	0.609
Bird-watching potential	Canopy cover	-0.161	0.096	0.097	0.386
